# Supplementary material for: Acoustic Communication in Dendroctonus adjunctus Blandford (Curculionidae Scolytinae): Description of Calls and Sound Production Mechanism
Source: Insects. 2024 Jul 18;15(7):542. doi: 10.3390/insects15070542 (PMC11277085; doi:10.3390/insects15070542)
Supplement: Supplementary file 1 [file insects-15-00542-s001.zip]

Archive with 1 entries (1 files):
- insects-3100018-supplementary.pdf
